# Supplementary material for: Integrative Taxonomy Reveals New Insights into the Species Validity of the Neocaridina davidi-N. denticulata-N. heteropoda Complex and Mitogenomic Phylogeny of Caridean Shrimps
Source: Curr Issues Mol Biol. 2024 Oct 31;46(11):12279–98. doi: 10.3390/cimb46110729 (PMC11593339; doi:10.3390/cimb46110729)
Supplement: Supplementary file 1 [file cimb-46-00729-s001.zip]

Archive with 6 entries (6 files):
- Figure S1.pdf
- Table S1.xlsx
- Table S2.xls
- Table S3.xlsx
- Table S4.pdf
- Table S5.xls
