# Supplementary material for: Integrative Taxonomy Reveals New Insights into the Species Validity of the Neocaridina davidi-N. denticulata-N. heteropoda Complex and Mitogenomic Phylogeny of Caridean Shrimps
Source: Curr Issues Mol Biol. 2024 Oct 31;46(11):12279–98. doi: 10.3390/cimb46110729 (PMC11593339; doi:10.3390/cimb46110729)
Supplement: Supplementary file 1 [file cimb-46-00729-s001.zip › Table S1.xlsx]

## Sheet: Sheet1
Species	GenBank NO.	Mitogenome Size (bp)	Non-coding region (bp)	A+T	AT Skew	GC Skew
Atyopsis gabonensis	OP650929	15978	1058	61.6	0.123	-0.303
Atyopsis moluccensis	OP618117	15933	1159	62.5	0.08	-0.263
Caridina cf. nilotica	NC_030219	15497	675	64.4	0.068	-0.239
Caridina gracilipes	NC_024751	15550	612	63.4	0.04	-0.202
Caridina indistincta	NC_039593	15461	647	64.6	0.061	-0.233
Caridina longshan	OP177695	16853	2037	65.9	0.026	-0.232
Caridina multidentata	NC_038067	15825	970	63.4	0.051	-0.233
Halocaridina rubra	NC_008413	16065	1020	63.2	0.055	-0.303
Halocaridinides fowleri	NC_035412	15977	1210	64.3	0.079	-0.28
Neocaridina denticulata morph A	PQ246621	15553	679	66.9	0.023	-0.19
Neocaridina denticulata morph B	PQ246622	15558	679	66.8	0.023	-0.195
Neocaridina davidi	MN418055	15564	679	66.8	0.021	-0.191
Neocaridina davidi koreana	MK907783	15558	674	67	0.024	-0.202
Neocaridina denticulata	JX156333	15561	672	66.7	0.021	-0.191
Neocaridina denticulata sinensis	MW238411	15555	672	66.9	0.022	-0.192
Neocaridina denticulata	NC_023823	15561	672	66.7	0.021	-0.191
Neocaridina heteropoda koreana	NC_043865	15558	674	67	0.024	-0.202
Neocaridina denticulata morph C	PQ246623	15554	678	66.7	0.023	-0.192
Paratya australiensis	NC_027603	15990	1006	68.7	0.023	-0.165
Stygiocaris lancifera	NC_035404	15787	1037	67.1	0.091	-0.298
Stygiocaris stylifera	NC_035411	15812	995	66.3	0.061	-0.28
Typhlatya arfeae	NC_035410	15887	1057	66.4	0.075	-0.326
Typhlatya consobrina	NC_035407	15758	1018	65.8	0.069	-0.321
Typhlatya dzilamensis	NC_035408	15892	1062	63	0.098	-0.353
Typhlatya galapagensis	NC_035402	16430	1447	69.1	0.085	-0.315
Typhlatya garciai	NC_035409	15318	278	61	0.153	-0.387
Typhlatya iliffei	NC_035401	15926	1136	65.3	0.02	-0.22
Typhlatya miravetensis	NC_036335	15865	1042	66.2	0.076	-0.332
Typhlatya mitchelli	NC_035403	15814	1026	62.2	0.082	-0.333
Typhlatya monae	NC_035405	16007	1156	66.8	0.084	-0.303
Typhlatya pearsei	KX844709	15798	1038	70.1	0.021	-0.285
Typhlatya sp. JR2016	KX844713	15870	1063	61.6	0.025	-0.252
Typhlatya taina	NC_035399	15790	1060	67.9	0.076	-0.325
Typhlopatsa pauliani	NC_035406	15824	1041	63.6	0.077	-0.266
