# Supplementary material for: Integrative Taxonomy Reveals New Insights into the Species Validity of the Neocaridina davidi-N. denticulata-N. heteropoda Complex and Mitogenomic Phylogeny of Caridean Shrimps
Source: Curr Issues Mol Biol. 2024 Oct 31;46(11):12279–98. doi: 10.3390/cimb46110729 (PMC11593339; doi:10.3390/cimb46110729)
Supplement: Supplementary file 1 [file cimb-46-00729-s001.zip › Table S2.xls]

## Sheet: Sheet1
N. denticulate morph A				N. denticulate morph B				N. denticulate morph C
A	Ala	252		A	Ala	253		A	Ala	250
R	Arg	63		R	Arg	63		R	Arg	63
N	Asn	118		N	Asn	117		N	Asn	117
D	Asp	80		D	Asp	79		D	Asp	80
C	Cys	43		C	Cys	43		C	Cys	43
Q	Gln	82		Q	Gln	82		Q	Gln	83
E	Glu	76		E	Glu	76		E	Glu	75
G	Gly	249		G	Gly	248		G	Gly	248
H	His	80		H	His	81		H	His	80
I	Ile	309		I	Ile	312		I	Ile	315
Leu(CUN)	Leu(CUN)	226		Leu(CUN)	Leu(CUN)	227		Leu(CUN)	Leu(CUN)	227
Leu(UUR)	Leu(UUR)	344		Leu(UUR)	Leu(UUR)	350		Leu(UUR)	Leu(UUR)	347
K	Lys	80		K	Lys	83		K	Lys	81
M	Met	190		M	Met	186		M	Met	185
F	Phe	306		F	Phe	302		F	Phe	300
P	Pro	147		P	Pro	149		P	Pro	149
S1(AGN)	Ser	130		S1(AGN)	S1(AGN)	134		S1(AGN)	S1(AGN)	134
S2(UCN)	Ser	221		S2(UCN)	S2(UCN)	223		S2(UCN)	S2(UCN)	224
T	Thr	209		T	Thr	211		T	Thr	213
W	Trp	99		W	Trp	100		W	Trp	100
Y	Tyr	130		Y	Tyr	129		Y	Tyr	130
V	Val	266		V	Val	266		V	Val	263
