# Supplementary material for: Integrative Taxonomy Reveals New Insights into the Species Validity of the Neocaridina davidi-N. denticulata-N. heteropoda Complex and Mitogenomic Phylogeny of Caridean Shrimps
Source: Curr Issues Mol Biol. 2024 Oct 31;46(11):12279–98. doi: 10.3390/cimb46110729 (PMC11593339; doi:10.3390/cimb46110729)
Supplement: Supplementary file 1 [file cimb-46-00729-s001.zip › Table S3.xlsx]

## Sheet: Sheet1
Gene	Atyopsis	Neocaridina	Caridina	Typhlatya	Stygiocaris
atp6	0.281	0.05	0.281	0.277	0.158
atp8	0.292	0.051	0.401	0.389	0.326
cox1	0.195	0.047	0.247	0.224	0.181
cox2	0.208	0.046	0.29	0.237	0.166
cox3	0.24	0.041	0.256	0.218	0.166
cytb	0.233	0.041	0.249	0.266	0.207
nad1	0.218	0.042	0.26	0.223	0.16
nad2	0.363	0.055	0.055	0.393	0.267
nad3	0.223	0.047	0.274	0.298	0.19
nad4	0.293	0.048	0.295	0.268	0.217
nad4l	0.282	0.042	0.276	0.261	0.205
nad5	0.257	0.051	0.323	0.275	0.205
nad6	0.34	0.054	0.384	0.414	0.248
rrnS	0.266	0.021	0.225	0.253	0.149
rrnL	0.209	0.018	0.228	0.293	0.156
Average	0.26	0.0436	0.2696	0.285933	0.200067
