# Supplementary material for: Integrative Taxonomy Reveals New Insights into the Species Validity of the Neocaridina davidi-N. denticulata-N. heteropoda Complex and Mitogenomic Phylogeny of Caridean Shrimps
Source: Curr Issues Mol Biol. 2024 Oct 31;46(11):12279–98. doi: 10.3390/cimb46110729 (PMC11593339; doi:10.3390/cimb46110729)
Supplement: Supplementary file 1 [file cimb-46-00729-s001.zip › Table S5.xls]

## Sheet: Nucleotide
Subset Partitions	Partition names	Best Model
1	nad3_codon1, atp6_codon1	GTR+I+G
2	atp6_codon2, nad3_codon2	GTR+I+G
3	nad6_codon2, atp8_codon2	GTR+I+G
4	cox1_codon1	SYM+I+G
5	cox1_codon2	GTR+I+G
6	cox2_codon1	GTR+I+G
7	cox2_codon2	GTR+I+G
8	cox3_codon1	GTR+I+G
9	cox3_codon2	GTR+I+G
10	cytb_codon1	SYM+I+G
11	cytb_codon2	GTR+I+G
12	nad1_codon1	GTR+I+G
13	nad1_codon2	GTR+I+G
14	nad2_codon1	GTR+I+G
15	nad2_codon2	GTR+I+G
16	nad4_codon1, nad4l_codon1	GTR+I+G
17	nad4l_codon2	GTR+G
18	nad5_codon2, nad4_codon2	GTR+I+G
19	nad5_codon1	GTR+I+G

## Sheet: Amino Acid
Subset Partitions	Partition names	Best Model
1	atp6, nad2, nad3	MTMAM+I+G+F
2	atp8	LG+G+F
3	cox1, cox3, cytb	MTART+I+G+F
4	cox2	MTMAM+I+G+F
5	nad1, nad4, nad4l	MTART+I+G+F
6	nad5	JTT+I+G+F
7	nad6	MTREV+I+G+F
